# Supplementary material for: Involvement of impaired carnitine-induced fatty acid oxidation in experimental and human diabetic kidney disease
Source: JCI Insight. 2025 May 22;10(13):e179362. doi: 10.1172/jci.insight.179362 (PMC12288908; doi:10.1172/jci.insight.179362)
Supplement: Supporting data values [file jciinsight-10-179362-s042.xlsx]

## Sheet: Fig 1B
MCNS	DKD
1.17	4.71
1.73	19.24
12.67	3.3
2.42	7.03
1.42	24.88
7.48	11.8
10.27	31.42
7.51	5.12
	22.71
	21.58

## Sheet: Fig1C
eGFR	Oil red O-stained area
17.3	4.71
30.2	19.24
104.4	3.3
26.5	7.03
52.2	24.88
46.4	11.8
37.4	31.42
68.7	5.12
65.4	22.53
45.2	21.58
53.6	1.17
137.5	1.73
80.7	2.42
84.3	1.42
51	7.48
114.1	0.49
52.5	10.27
53.9	7.51

## Sheet: Fig1D
Free carnitine(C0)
MCNS	DKD
49.72	42.5
94.08	37.76
22.13	45.58
16.87	28.48
35.36	51.57
51.99	46.59
50.94	61.72
	35.09
	32.12
	37.06
	35.69
	37.56
	44.83
	28.24
	11.78
	39.46
	43.85
	27.71
	45.09
	46.41
	37.99
	51.18
	37.27
	41.45
	43.14
	51.29
	26.29
	33.21
	30.61
	22.82
	55.77
	52.57
	26.79
	63.96
	48.23
	31.47
	41.81
	35.5

## Sheet: Fig1E
Short-chain acylcarnitine (C2+C3)
MCNS	DKD
14.4252	14.3867
16.6281	13.0575
10.8015	13.4265
7.47765	12.9069
14.5517	14.8979
10.3621	20.7971
12.0738	23.3951
	12.2033
	10.0588
	9.83399
	14.1104
	11.3035
	22.5871
	10.9344
	8.03101
	14.8885
	16.5471
	11.5713
	15.3392
	15.4282
	20.5841
	20.4597
	10.87
	17.6414
	13.4305
	17.7803
	10.525
	20.1755
	11.9272
	8.8847
	20.5617
	20.6258
	11.8724
	16.7807
	13.2218
	15.9659
	13.4588
	11.033

## Sheet: Fig1F
Middle+Long-chain acylcarnitine(C4～C18-OH)
MCNS	DKD
1.72336	2.47063
1.74903	2.35701
1.5611	3.26988
2.3882	2.74844
1.94693	2.98038
1.01815	3.52509
1.69193	3.37521
	2.72611
	2.63276
	3.22637
	4.25599
	3.15172
	9.05216
	1.78596
	1.30583
	2.63611
	4.39877
	1.78692
	2.11312
	2.87282
	6.35323
	5.47511
	1.95722
	8.51176
	2.69896
	3.38648
	2.82732
	7.86626
	3.06554
	4.21444
	3.73325
	3.16039
	1.50276
	1.76372
	2.75737
	2.98228
	2.61053
	2.68786

## Sheet: Fig1G
Short / Middle＋Long-chain acylcarnitine ratio
MCNS	DKD
8.37036	5.82307
9.50701	5.53984
6.91917	4.10613
3.13108	4.69609
7.47418	4.99866
10.1774	5.89974
7.13609	6.93145
	4.47645
	3.82064
	3.048
	3.31543
	3.58645
	2.49521
	6.12242
	6.15012
	5.64791
	3.76176
	6.47557
	7.25904
	5.37041
	3.23995
	3.73686
	5.55379
	2.07259
	4.97617
	5.25038
	3.72262
	2.56481
	3.89074
	2.10816
	5.50773
	6.52636
	7.90041
	9.51439
	4.79507
	5.35358
	5.15559
	4.10476

## Sheet: Fig1H
Short / Middle＋Long-chain acylcarnitine ratio	eGFR
5.82307	4.8
5.53984	5.7
4.10613	6.5
4.69609	8.4
4.99866	7.4
5.89974	4.77
6.93145	6
4.47645	4.5
3.82064	5.6
3.048	4.1
3.31543	6.1
3.58645	4.2
2.49521	5.7
6.12242	7.6
6.15012	11.8
5.64791	10.8
3.76176	5.3
6.47557	6
7.25904	6.3
5.37041	5.3
3.23995	6.5
3.73686	8.1
5.55379	15.7
2.07259	3.7
4.97617	9
5.25038	8.8
3.72262	6.6
2.56481	5.5
3.89074	5.5
2.10816	7.1
5.50773	5.9
6.52636	3.9
7.90041	10
9.51439	14.7
4.79507	8.4
5.35358	8.9
5.15559	5.5
4.10476	7.3

## Sheet: Fig1I
β2MG	S/M＋L
990	5.82307
46573	5.53984
45577	4.10613
2056	4.69609
21782	4.99866
32244	5.89974
36343	6.93145
44649	4.47645
52355	3.82064
70833	3.048
33293	3.31543
5030	3.58645
19924	2.49521
55051	6.12242
27884	6.15012
29239	5.64791
1172	3.76176
35905	6.47557
8570	7.25904
26784	5.37041
49601	3.23995
295	3.73686
20313	5.55379
36207	2.07259
37440	4.97617
19188	5.25038
27805	3.72262
31192	2.56481
50086	3.89074
46728	2.10816
11898	5.50773
233	6.52636
4168	7.90041
12151	9.51439
62990	4.79507
52548	5.35358
24493	5.15559
48668	4.10476

## Sheet: Fig1J
NGAL	S/M+L
300.8	5.82307
1212.9	5.53984
377.7	4.10613
488.1	4.69609
448.1	4.99866
425.5	5.89974
300.6	6.93145
1333.8	4.47645
1553	3.82064
2100.8	3.048
937.2	3.31543
953.7	3.58645
460.5	2.49521
634.2	6.12242
273.4	6.15012
196.7	5.64791
249.8	3.76176
787.2	6.47557
170.8	7.25904
840.2	5.37041
454.4	3.23995
12.6	3.73686
127.9	5.55379
404.9	2.07259
472	4.97617
212.2	5.25038
325.8	3.72262
847.1	2.56481
880.9	3.89074
588.3	2.10816
162.2	5.50773
971.2	6.52636
219.8	7.90041
140.4	9.51439
345.5	4.79507
520.5	5.35358
484.5	5.15559
573.9	4.10476

## Sheet: Fig2A
C0
WT	JVS
21.11	0.55
18.1	2.17
29.06	0.82
24.76	0.76
18.46

[truncated: 81 more sheets: Fig2B, Fig2C, Fig2D, Fig2F, Fig2H, Fig2I, Fig2J, Fig 3B, Fig 3C, Fig 3E, Fig 3F, Fig 3G, Fig 3H, Fig 3I, Fig 3J, Fig 3K, Fig 3L, Fig 3N, Fig 4B, Fig 4C …]
